# Supplementary material for: Evolution of the Pseudomonas aeruginosa mutational resistome in an international Cystic Fibrosis clone
Source: Sci Rep. 2017 Jul 17;7:5555. doi: 10.1038/s41598-017-05621-5 (PMC5514035; doi:10.1038/s41598-017-05621-5)
Supplement: Supplementary file 1 — Supplementary information. [file 41598_2017_5621_MOESM1_ESM.xls]

## Sheet: All data
Supplementary Data Set S1. Antibiotic resistance non-synonymous mutations encountered in the CC274 collection.
Pseudomonas aeruginosa PAO1 was used as reference strain for annotation of the 164 antibiotic resistance-related genes. Mutator isolates are identified with an asterisk.
LOCUS	GENE NAME	START	END	AUS034*	AUS410	AUS411	AUS531	AUS588	AUS601*	AUS603	AUS690*	FQRC10	FQRC15	FQRC26	FQSE03	FQSE06-0403	FQSE06-1104*	FQSE06-0807	FQSE06-0610	FQSE10-0503	FQSE10-0106	FQSE10-0110	FQSE10-0111	FQSE15-0803	FQSE15-0906	FQSE15-0310	FQSE15-1110*	FQSE24-0304*	FQSE24-1005*	FQSE24-0308*	FQSE24-1010*	PAMB148
PA0004	gyrB	4275	6695	H148N, R441L, P789Q	H148N, S466F	H148N, S466F	H148N	H148N	H148N	H148N, P749S	H148N, Q467R	H148N	H148N	H148N	H148N	H148N	H148N	H148N	H148N	H148N	H148N	H148N	H148N	H148N, E788A	H148N	H148N	H148N, S466F	H148N, S466F	H148N, S466F	H148N, S466F	H148N, S466F	H148N
PA0005	lptA	7018	7791			F12C
PA0018	fmt	20068	21012	I181V	I181V	I181V	I181V	I181V	I181V	I181V	I181V	I181V	I181V	I181V	I181V	I181V	I181V	I181V	I181V	I181V	I181V	I181V	I181V	I181V	I181V	I181V	I181V	I181V	I181V	I181V	I181V	I181V
PA0058	dsbM	72680	73384
PA0301	spuE	339959	341056														H197R										H197R	H197R	H197R	H197R	H197R
PA0302	spuF	341111	342265	T210I
PA0355	pfpI	399493	400032
PA0392	yggT	434226	434819
PA0402	pyrB	444687	445691						F256L
PA0424	mexR	471306	471749	R85H							H133P
PA0425	mexA	472024	473175	M1*											L338P	L338P	L338P	L338P	L338P					L338P	L338P	L338P	N71S, D235G	L338P			L338P
PA0426	mexB	473191	476331	F178S, M555I	M552T	Q104E, F246C, L376V			M552T	M552T	Nt712Δ1										L738P						L376V
PA0427	oprM	476333	477790							Q93*																	E456G	E456G	E456G	E456G	E456G
PA0463	creB	523254	523943	E128G	E128G	E128G	E128G	E128G	E128G	E128G	E128G	E128G	E128G	E128G	E128G	E128G	E128G	E128G	E128G	E128G	E128G	E128G	E128G	E128G	E128G	E128G	E128G	E128G	E128G	E128G	E128G	E128G
PA0464	creC	523943	525367	A397V	A397V	A397V	A397V	A397V	A397V	A397V	A397V	A397V	A397V	A397V	A397V	A397V	R6Q, A397V	A397V	A397V	A397V	A397V	A397V	A397V	A272V, A397V	A397V	A397V	R6Q, A397V	R6Q, A397V	R6Q, A397V	R6Q, A397V	R6Q, A397V	A397V
PA0465	creD	525469	526827	V394A	V394A	V394A	V394A	V394A	V394A	V394A	V394A	V394A	V394A	V394A	V394A	V394A	V394A	V394A	V394A	V394A	V394A	V394A	V394A	V394A	V394A	V394A	V394A	V394A	V394A	V394A	V394A	V394A
PA0486	yihE	547432	548406	D210E	D210E	D210E	D210E	D210E	D210E	D210E	D210E	D210E	D210E	D210E	D210E	D210E	D210E	D210E	D210E	D210E	D210E	D210E	D210E	D210E	D210E	D210E	D210E	D210E	D210E	D210E	D210E	D210E
PA0487	modR	548468	549226																					E50*
PA0610	prtN	672777	673091
PA0611	prtR	673191	673961								T245A																				S100G
PA0612	ptrB	674419	674619
PA0779	asrA	845793	848192
PA0807	ampDh3	884799	885566
PA0869	PBP6/7	949716	950648	S250N	S250N	S250N	S250N	S250N	S250N	S250N	S250N	S250N	S250N	S250N	S250N	S250N	S250N	S250N	S250N	S250N	S250N	S250N	S250N	S250N	S250N	S250N	S250N	S250N	S250N	S250N	S250N	S250N
PA0893	argR	976410	977399
PA0958a	oprD	1043983	1045314	E264*	Nt583Δ1				Nt1044ins4																		V67*	V67*	V67*	V67*	V67*
PA1178	oprH	1277006	1277608
PA1179	phoP	1277688	1278365								T221I
PA1180	phoQ	1278362	1279708	E266*		H248P			K234N, T315A
PA1343	pagP	1457175	1457633
PA1345	gshB	1458707	1460296	L17P, D65G, L463R	L17P, D65G, L463R	L17P, D65G, L463R	L17P, D65G, L463R	L17P, D65G, L463R	L17P, D65G, L463R	L17P, D65G, L463R	L17P, D65G, L463R	L17P, D65G, L463R	L17P, D65G, L463R	L17P, D65G, L463R	L17P, D65G, L463R	L17P, D65G, L463R	L17P, D65G, L463R	L17P, D65G, L463R	L17P, D65G, L463R	L17P, D65G, L463R	L17P, D65G, L463R	L17P, D65G, L463R	L17P, D65G, L463R	L17P, D65G, L463R	L17P, D65G, L463R	L17P, D65G, L463R	L17P, D65G, L463R	L17P, D65G, L463R	L17P, D65G, L463R	L17P, D65G, L463R	L17P, D65G, L463R	L17P, D65G, L463R
PA1375	pdxB	1491913	1493055	Q150R, R179H, R247H, Q365R	Q150R, R179H, R247H, Q365R	Q150R, R179H, R247H, Q365R	Q150R, R179H, R247H, Q365R	Q150R, R179H, R247H, Q365R	Q150R, R179H, R247H, Q365R, A374V	Q150R, R179H, R247H, Q365R	Q150R, R179H, R247H, Q365R	Q150R, R179H, R247H, Q365R	Q150R, R179H, R247H, Q365R	Q150R, R179H, R247H, Q365R	Q150R, R179H, R247H, Q365R	Q150R, R179H, R247H, Q365R	Q150R, R179H, R247H, Q365R	Q150R, R179H, R247H, Q365R	Q150R, R179H, R247H, Q365R	Q150R, R179H, R247H, Q365R	Q150R, R179H, R247H, A309V, Q365R	Q150R, R179H, R247H, Q365R	Q150R, R179H, R247H, Q365R	Q150R, R179H, R247H, Q365R	Q150R, R179H, R247H, Q365R	Q150R, R179H, R247H, Q365R	Q150R, R179H, R247H, Q365R	Q150R, R179H, R247H, Q365R	Q150R, R179H, R247H, Q365R	Q150R, R179H, R247H, Q365R	Q150R, R179H, R247H, Q365R	Q150R, R179H, R247H, Q365R
PA1409	aphA	1533238	1534278	L62I, R224L, R297K	L62I, R224L, R297K	L62I, R224L, R297K	L62I, R224L, R297K	L62I, R224L, R297K	L62I, R224L, R297K	L62I, R224L, R297K	L62I, R224L, R297K	L62I, R224L, R297K	L62I, R224L, R297K	L62I, R224L, R297K	L62I, R224L, R297K	L62I, R224L, R297K	L62I, R224L, R297K	L62I, R224L, R297K	L62I, R224L, R297K	L62I, R224L, R297K	L62I, R224L, R297K	L62I, R224L, R297K	L62I, R224L, R297K	L62I, R224L, R297K	L62I, R224L, R297K	L62I, R224L, R297K	L62I, R224L, R297K	L62I, R224L, R297K	L62I, R224L, R297K	L62I, R224L, R297K	L62I, R224L, R297K	L62I, R224L, R297K
PA1430	lasR	1558171	1558890		A50V, D73G	D73G			A50V	A50V, D73G	T178I				P117G	P117G	P117G	P117G	P117G					P117G	P117G	P117G	P117G	P117G	P117G	P117G	P117G
PA1588	sucC	1730181	1731347		V44G, A384V	C261G			T102I, A384V	V44G, A384V
PA1589	sucD	1731347	1732234								Nt826Δ21
PA1777	oprF	1921174	1922226		Nt574Δ31						K250R
PA1796	folD	1946187	1947041																								G182S	G182S	G182S	G182S	G182S
PA1797a	-	1948502	1950334
PA1798	parS	1950439	1951725	A82T, H398R	A82T, H398R	A82T, T163N, D381E, H398R	A82T, H398R	A82T, H398R	A82T, H398R	A82T, H398R	L10P, A82T, H398R	A82T, H398R	A82T, H398R	A82T, H398R	A82T, H398R	A82T, H398R	A82T, H398R	A82T, H398R	A82T, H398R	A82T, H398R	A82T, H398R	A82T, H398R	A82T, H398R	A82T, H398R	A82T, H398R	A82T, H398R	A82T, H398R	A82T, H398R	A82T, H398R	A82T, H398R	A82T, H398R	A82T, H398R
PA1799	parR	1951726	1952433	M59I
PA1801	clpP	1954069	1954710	P11S	P11S	P11S, H139R	P11S	P11S	P11S	P11S	P11S	P11S	P11S	P11S	P11S	P11S	P11S	P11S	P11S	P11S	P11S	P11S	P11S	P11S	P11S	P11S	P11S	P11S	P11S	P11S	P11S	P11S
PA1803	lon	1956227	1958623						S566F, A644T
PA1812	mltD	1969635	1971239
PA1886	polB	2054911	2057274	D176G	D176G	D176G	D176G	D176G	D176G	D176G	D176G	D176G	D176G	D176G	D176G	D176G	D176G	D176G	D176G	D176G	D176G	D176G	D176G	D176G	D176G	D176G	D176G	D176G	D176G	D176G	D176G	D176G
PA2006	-	2194058	2195410
PA2018	mexY	2208169	2211306	T543A, Q840E, V1000L	V32A, T543A, Q840E	D201A, G287A, T543A, Q840E	T543A, Q840E	T543A, Q840E	V32A, T543A, Q840E	V32A, T543A, Q840E	G402S, T543A, Q840E, A850T	T543A, Q840E	T543A, Q840E	T543A, Q840E, V875M	T543A, Q840E	G287A, T543A, Q840E	T543A, Q840E	G287A, T543A, Q840E	T543A, Q840E	T543A, Q840E, V875M, N1036S	T543A, Q840E, V875M, N1036S	T543A, Q840E, V875M, N1036S	T543A, Q840E, V875M, N1036S	T543A, Q840E	T543A, Q840E	T543A, Q840E	Y355H, T543A, Q840E	Y355H, T543A, Q840E	Y355H, T543A, Q840E	Y355H, T543A, Q840E	Y355H, T543A, Q840E	T543A, Q840E, V875M, N1036S
PA2019	mexX	2211322	2212512	K329Q, L331V, D346H, W358R	K329Q, L331V, D346H, W358R	E287D, K329Q, L331V, D346H, W358R	K329Q, L331V, D346H, W358R	K329Q, L331V, D346H, W358R	K329Q, L331V, D346H, W358R	K329Q, L331V, D346H, W358R	K329Q, L331V, D346H, W358R	K329Q, L331V, D346H, W358R	K329Q, L331V, D346H, W358R	K329Q, L331V, D346H, W358R	K329Q, L331V, D346H, W358R	K329Q, L331V, D346H, W358R	K329Q, L331V, D346H, W358R	K329Q, L331V, D346H, W358R	K329Q, L331V, D346H, W358R	K329Q, L331V, D346H, W358R	K329Q, L331V, D346H, W358R	K329Q, L331V, D346H, W358R	K329Q, L331V, D346H, W358R	K329Q, L331V, D346H, W358R	K329Q, L331V, D346H, W358R	K329Q, L331V, D346H, W358R	K329Q, L331V, D346H, W358R	K329Q, L331V, D346H, W358R	K329Q, L331V, D346H, W358R	K329Q, L331V, D346H, W358R	K329Q, L331V, D346H, W358R	K329Q, L331V, D346H, W358R
PA2020	mexZ	2212677	2213309	Nt334Δ13	Q164*				Q164*	Q164*	Nt529Δ1				A144V	S9P	A194P	S9P	Nt290Δ11	IS	IS	IS	IS	A144V	A144V	A144V	A194P	A194P	A194P	A194P	A194P
PA2023	galU	2215102	2215941																								P123L	P123L	P123L	P123L	P123L
PA2050	-	2244492	2244998																								G90R, Q161R	G90R, Q161R	G90R, Q161R	G90R, Q161R	G90R, P97L, Q161R
PA2071	fusA2	2272460	2274568	P329L, G695A	G695A	I640L, G695A	G695A	G695A	S445*, G695A	G695A	L104P, G695A, Nt889Δ1	G695A	G695A	G695A	G695A	G695A	N236S, N561S, G695A	G695A	G695A	G695A	G695A	G695A	G695A	G695A	G695A	G695A	N236S, N561S, G695A	N236S, N561S, G695A	N236S, N561S, G695A	N236S, N561S, G695A	N236S, N561S, G695A	G695A
PA2227	vqsM	2448568	2449545	not present	not present	not present	not present	not present	not present	not present	not present	not present	not present	not present	not present	not present	not present	not present	not present	not present	not present	not present	not present	not present	not present	not present	not present	not present	not present	not present	not present	not present
PA2272	PBP3a	2501720	2503417	A104P	A104P	A104P	A104P	A104P	A104P	A104P	A104P	A104P	A104P	A104P	A104P	A104P	A104P	A104P	A104P	A104P	A104P	A104P	A104P	A104P	A104P	A104P	A104P	A104P, A95V	A104P	A104P	A104P	A104P
PA2273	soxR	2503425	2503895															A22V
PA2489	-	2805021	2805836	R12L, A244T	A125T, G185S, P260S	R12L, A244T	R12L, A244T	A125T, G185S, P260S	A125T, G185S, P260S	A125T, G185S, P260S	R12L, A244T	R12L, A244T	R12L, A244T	R12L, A244T	R12L, A244T	R12L, A244T	R12L, A244T	R12L, A244T	R12L, A244T	R12L, A244T	R12L, A244T	R12L, A244T	R12L, A244T	R12L, A244T	R12L, A244T	R12L, A244T	R12L, A244T	R12L, A244T	R12L, A244T	R12L, A244T	R12L, A244T	R12L, A244T
PA2490	ydbB	2805917	2806291	Nt375ins6, T48S, R104C	T48S, R104C	T48S, R104C	T48S, R104C	T48S, R104C	T48S, R104C	T48S, R104C	T48S, R104C	T48S, R104C	T48S, R104C	T48S, R104C	T48S, R104C	T48S, R104C	T48S, R104C	T48S, R104C	T48S, R104C	T48S, R104C	T48S, R104C	T48S, R104C	T48S, R104C	T48S, R104C	T48S, R104C	T48S, R104C	T48S, R104C	T48S, R104C	T48S, R104C	T48S, R104C	T48S, R104C	T48S, R104C
PA2491	mexS	2806350	2807369	P254Q, D249N	D249N	D249N	D249N	D249N	D249N	D249N	D249N	D249N	D249N	D249N	D249N	D249N	D249N	D249N	D249N	D249N	D249N	D249N	D249N	D249N	D249N, Nt848Δ2	D249N, Nt848Δ2	D249N	D249N	D249N	D249N	D249N	D249N
PA2492	mexT	2807469	2808512	L157M, F172I	F172I, D327Y	F172I	F172I	F172I	D327Y, F172I	D327Y, F172I	F172I	F172I	F172I	R164H, F172I	F172I	F172I	F172I	F172I, P270Q	F172I	F172I	F172I	F172I	F172I	F172I	F172I, Nt534Δ17	F172I, Nt534Δ17	F172I	F172I	F172I	F172I	F172I	F172I
PA2493	mexE	2808743	2809987		F7Y	V104G		F7Y, V276M	F7Y	F7Y
PA2494	mexF	2810009	2813197														Nt1051ins9										Nt1051ins9	Nt1051ins9	Nt1051ins9	Nt1051ins9	Nt1051ins9
PA2495	oprN	2813194	2814612																							Nt415ins2	R127Q
PA2522	czcC	2842019	2843305																								Q73*, A256T	Q73*	Q73*	Q73*	Q73*
PA2523	czcR	2843818	2844492								D203N
PA2524	czcS	2844489	2845907												E44K	E44K	E44K	E44K	E44K					E44K	E44K	E44K	E44K	E44K	E44K	E44K	E44K
PA2525	opmB	2846283	2847779	V108A		V108A	V108A				V108A	V108A	V108A	V108A	V108A	V108A	V108A	V108A	V108A	V108A	V108A	V108A	V108A	V108A	V108A	V108A	V108A	V108A	V108A	V108A	V108A	V108A
PA2526	muxC	2847776	2850886																										N663S
PA2527	muxB	2850883	2854014	K646N	K646N	K646N	K646N				K646N	K646N	K646N	K646N	K646N	K646N	K646N	K646N	K646N	K646N	K646N	K646N	K646N	K646N	K646N	K646N	K646N	K646N	K646N	K646N	K646N	K646N
PA2528	muxA	2854011	2855291	T261A	T261A	T261A	T261A	T261A	T261A	T261A	T261A	T261A	T261A	T261A	T261A	T261A	T261A	T261A	T261A	T261A	T261A	T261A	T261A	T261A	T261A	T261A	T261A	T261A	T261A	T261A	T261A	T261A
PA2615	ftsK	2956805	2959240	S52P, S287P, G729S	S52P, S287P, G729S	S52P, S287P, G729S	S52P, S287P, G729S	S52P, S287P, G729S	S52P, A152V, S287P, G729S	S52P, S287P, G729S	S52P, S287P, G729S	S52P, S287P, G729S	S52P, S287P, G729S	S52P, S287P, G729S	S52P, S287P, G729S	S52P, S287P, G729S	S52P, S287P, G729S	S52P, S287P, G729S	S52P, S287P, G729S	A38T, S52P, S287P, G729S	A38T, S52P, S287P, G729S	A38T, S52P, S287P, G729S	A38T, S52P, D54Y, S287P, G729S	S52P, S287P, G729S	S52P, S287P, G729S	S52P, S287P, G729S	S52P, S287P, G729S	S52P, S287P, G729S	S52P, S287P, G729S	S52P, S287P, G729S	S52P, S287P, G729S	S52P, S287P, G729S
PA2621	clpS	2964607	2964843	D50Y
PA2642	nuoG	2987721	2990438	T484A	T484A	T484A	T484A	T484A	T484A	T484A	T484A	T484A	T484A	T484A	T484A	T484A	T484A	T484A	T484A	T484A	T484A	T484A	T484A	T484A	T484A	T484A	T484A, A638T	T484A	T484A	T484A	T484A	T484A, V360A
PA2649	nuoN	2996265	2997725
PA2797	-	3154593	3155075
PA2798	-	3155072	3156256	F220L, G301S	K3*, G301S	G301S	G301S	G301S	G301S	K3*, G301S	G301S	G301S	G301S	G301S	G301S	G301S	G301S	G301S	G301S	G301S	G301S	G301S	G301S	G301S	G301S	G301S	G301S	G301S	G301S	G301S	G301S	G301S
PA2809	copR	3162705	3163385	G146D
PA2810	copS	3163382	3164713														V371M
PA2830	htpX	3182986	3183861			Nt683Δ5					G187D																A141T
PA3005	nagZ	3365756	3366754																					D277Y
PA3013	foaB	3373254	3374429
PA3014	faoA	3374460	3376607
PA3047	PBP4	3410264	3411694	W350R, A394P		A394P	A394P			S315G	A394P	A358V, A394P	A358V, A394P	A394P	A358V, A394P	A358V, A394P	A358V, A394P	A358V, A394P	A358V, A394P	A394P	A394P	A394P	A394P	A358V, A394P	A358V, A394P	A358V, A394P	A358V, A394P	A358V, A394P	A358V, A394P	A358V, A394P	A358V, A394P	A394P
PA3050	pyrD	3414701	3415729																												T3A
PA3077	cprR	3450838	3451509
PA3078	cprS	3451506	3452801							R56C
PA3141	capD	3524681	3526678	I7M, S51G	I7M, S51G	I7M	I7M, S51G	I7M	S51G	I7M, Nt1438Δ1	I7M, S51G	I7M, S51G	I7M	I7M, S51G	I7M, S51G	I7M, S51G	I7M, S51G	I7M, S51G	I7M, S51G	I7M, S51G	S51G		S51G	I7M, S51G	I7M, S51G	I7M, S51G	I7M, S51G	I7M, S51G		I7M, S51G	I7M, S51G, A165V	I7M, S51G
PA3168	gyrA	3556427	3559198	T83I					T83I		T83A, T325I			Q106L	D87N		D87G					T605I								T543I, T800A
PA3521	opmE	3938020	3939495	S175T, A279S, W354R	S175T, A279S, W354R	S175T, A279S, W354R	S175T, A279S, W354R	S175T, A279S, W354R	S175T, A279S, W354R	S175T, E204D, A279S, W354R	S175T, A279S, W354R	S175T, A279S, W354R	S175T, A279S, W354R	S175T, A279S, W354R	S175T, A279S, W354R	S175T, A279S, W354R	S175T, A279S, W354R	S175T, A279S, W354R	S175T, A279S, W354R	S175T, A279S, W354R	S175T, A279S, W354R	S175T, A279S, W354R	S175T, A279S, W354R	S175T, A279S, W354R	S175T, A279S, W354R	S175T, A279S, W354R	S175T, A279S, W354R	S175T, A279S, W354R, D421G	S175T, A279S, W354R	S175T, A279S, W354R	S175T, A279S, W354R, L400P, D421G	S175T, A279S, W354R
PA3522	mexQ	3939492	3942653	I294V, G505D, D602E, G645A, V921M	I294V, G505D, D602E, G645A, V921M	I294V, G505D, D602E, G645A, V921M	I294V, G505D, D602E, G645A, V921M	I294V, G505D, D602E, G645A, V921M	I294V, G505D, D602E, G645A, V921M	I294V, G505D, D602E, G645A, V921M	I294V, G505D, D602E, G645A, V921M	I294V, G505D, D602E, G645A, V921M	I294V, G505D, D602E, G645A, V921M	I294V, G505D, D602E, G645A, V921M	I294V, G505D, D602E, G645A, V921M	I294V, G505D, D602E, G645A, V921M	I294V, G505D, D602E, G645A, V921M	I294V, G505D, D602E, G645A, V921M	I294V, G505D, D602E, G645A, V921M	I294V, G505D, D602E, G645A, V921M	I294V, G505D, D602E, G645A, V921M	I294V, G505D, D602E, G645A, V921M	I294V, G505D, D602E, G645A, V921M	I294V, G505D, D602E, G645A, V921M	I294V, G505D, D602E, G645A, V921M	I294V, G505D, D602E, G645A, V921M	I294V, G505D, D602E, G645A, V921M	I294V, G505D, D602E, G645A, V921M	I294V, G505D, D602E, G645A, V921M	I294V, G505D, D602E, G645A, V921M	I294V, G505D, D602E, G645A, V921M	I294V, G505D, D602E, G645A, V921M
PA3523	mexP	3942650	3943807	A297E, R366L	A297E, R366L	Nt650Δ9, A297E, R366L	Nt650Δ9, A297E, R366L	A297E, R366L	A297E, R366L	A297E, R366L	G293S, A297E, R366L	A297E, R366L	A297E, R366L	A297E, R366L	A297E, R366L	A297E, R366L	A297E, R366L	A297E, R366L	A297E, R366L	A297E, R366L	A297E, R366L	A297E, R366L	A297E, R366L	A297E, R366L	A297E, R366L	A297E, R366L	A297E, R366L	A297E, R366L	A297E, R366L	A297E, R366L	A297E, R366L	A297E, R366L
PA3533	grxD	3952061	3952387
PA3574	nalD	4006510	4007148						Nt316Δ1					Nt459Δ13								Nt396Δ2
PA3602	yerD	4036265	4037875																											L42P
PA3676	mexK	4116188	4119265	S426G		S426G					G487E						Q585*								S426G		P834S
PA3677	mexJ	4119270	4120373																										N138S
PA3678	mexL	4120469	4121107								E190K
PA3719	armR	4165719	4165880
PA3721	nalC	4166518	4167159	G71E, S209R	G71E, S209R	G71E, S209R	G71E, S209R	G71E, S209R	G71E, S209R	G71E, S209R	G71E, S209R	G71E, S209R	G71E, S209R	G71E, S209R	G71E, S209R	G71E, S209R	G71E, S209R	G71E, S209R	G71E, S209R	G71E, S209R	G71E, S209R	G71E, S209R	G71E, S209R	G71E, S209R	G71E, S209R	G71E, S209R	G71E, S209R	G71E, S209R	G71E, S209R	G71E, S209R	G71E, S209R	G71E, S209R
PA3999	PBP5	4478979	4480139
PA4001	sltB1	4481230	4482252
PA4003	PBP2	4480139	4485336
PA4020	mpl	4498488	4499843	Nt112ins1, V124G, M297V	D168Y, M297V	M297V	M297V	M297V	G113D, M297V	Nt112ins1, M297V, Nt1317Δ1	M297V	M297V	M297V	M297V	M297V	S257L, M297V	M297V	S257L, M297V	M297V	M297V	M297V	M297V	M297V	M297V	M297V	M297V, Nt1266Δ1	M297V	M297V	M297V	M297V	M297V	M297V
PA4069	-	4546668	4547552	T234I	T234I	T234I	T234I	T234I	T234I	T234I	T234I	T234I	T234I	T234I	T234I	T234I	T234I	T234I	T234I	T234I	T234I	T234I	T234I	T234I	T234I	T234I	T234I, W208R	T234I	T234I	T234I	T234I	T234I
PA4109	ampR	4592990	4593880								T275A	-
PA4110	ampC	4594029	4595222	T21A, T105A, G391A	T21A, T105A, G391A	T21A, T105A, G391A	T21A, T105A, G391A	T21A, T105A, G391A	T21A, T105A, V239A, G391A	T21A, T105A, G391A	T21A, T105A, G391A	T21A, T105A, G391A	T21A, T105A, G391A	T21A, T105A, G391A	T21A, T105A, G391A	T21A, T105A, G391A	T21A, T105A, G391A	T21A, T105A, G391A	T21A, T105A, G391A	T21A, T105A, G391A	T21A, T105A, G391A	T21A, T105A, G391A	T21A, T105A, G391A	T21A, T105A, G391A	T21A, T105A, G391A	T21A, T105A, G391A	T21A, T105A, G391A	T21A, T105A, G391A	T21A, T105A, G391A	T21A, T105A, G391A	T21A, T105A, G391A	T21A, T105A, G391A
PA4119	aph	4607578	4608384	A42V	A42V	A42V	A42V	A42V	A42V	A42V	A42V	A42V	A42V	A42V	A42V	A42V	A42V	A42V	A42V	A42V	A42V	A42V	A42V	A42V	A42V	A42V	A42V	A42V	A42V	A42V	A42V	A42V
PA4205	mexG	4705956	4706402
PA4206	mexH	4706410	4707522								Nt1086ins1	D356N																			V221I
PA4207	mexI	4707535	4710624								G53S
PA4208	opmD	4710621	4712084						Y439C								A413T
PA4218	ampP	4721614	4722858	M87I, T172A	M87I, T172A	M87I, T172A	M87I, T172A	M87I, T172A	M87I, T172A	M87I, T172A	M87I, T172A	M87I, T172A	M87I, T172A	M87I, T172A	M87I, T172A	M87I, T172A	M87I, T172A	M87I, T172A	M87I, T172A	M87I, T172A	M87I, T172A	M87I, T172A	M87I, T172A	M87I, T172A	M87I, T172A	M87I, T172A	M87I, T172A	M87I, T172A	M87I, T172A	M87I, T172A	M87I, T172A	M87I, T172A
PA4238	rpoA	4754423	4755424
PA4260	rplB	4764880	4765701			G138A			I144V
PA4266	fusA1	4769035	4771155	V93A, P554L, D588G	P618L	K504E			P618L	P618L	Y552C, T671I					Y552C, T671I		N482S, Y552C, T671I									K430E	K430E	K430E	K430E	K430E
PA4269	rpoC	4772279	4776478		E386K	N690S			E386K		E136G, D616G, V808L															Nt1181Δ3	V693A	V693A	V693A	V693A	V693A
PA4270	rpoB	4776544	4780617	V51I, D831G, D964G	V51I	V51I	V51I	V51I	V51I	V51I	V51I, F1046S	V51I	V51I	V51I	V51I	V51I	V51I, Y583C	V51I	V51I	V51I	V51I	V51I, D659E, E904K	V51I	V51I	V51I	V51I	V51I	V51I	V51I	V51I	V51I	V51I
PA4273	rplA	4781985	4782680
PA4315	mvaT	4843812	4844186
PA4374	mexV	4903466	4904596	A229G, Q321R	A229G, Q321R	A229G, Q321R	A229G, Q321R	A229G, Q321R	A229G, Q321R	A229G, Q321R	A229G, Q321R	A229G, Q321R	A229G, Q321R	A229G, Q321R	A229G, Q321R	A229G, Q321R	A229G, Q321R	A229G, Q321R	A229G, Q321R	A229G, Q321R	A229G, Q321R	A229G, Q321R	A229G, Q321R	A229G, Q321R	A229G, Q321R	A229G, Q321R	A229G, Q321R, L341P	A229G, Q321R, L341P	A229G, Q321R, L341P	A229G, Q321R, L341P	A229G, Q321R, L341P	A229G, Q321R
PA4375	mexW	4904647	4907703	A627V, Q771P	Q511R	A627V, Q771P	A627V, Q771P	Q511R	Q511R	Q511R	A627V, Q771P	A627V, Q771P	A627V, Q771P	A627V, Q771P	A627V, Q771P	A627V, Q771P	A627V, Q771P	A627V, Q771P	A627V, Q771P	A627V, Q771P	A627V, Q771P	A627V, Q771P	A627V, Q771P	A627V, Q771P	A627V, Q771P	A627V, Q771P	A627V, Q771P	A627V, Q771P	A627V, Q771P	A627V, Q771P	A627V, Q771P	A627V, Q771P
PA4380	colS	4910871	4912151	H415Q																									E303D
PA4381	colR	4912141	4912824
PA4393	ampG	4922407	4924191	V81I, A583T	A583T	V81I, A583T	V81I, A583T	A583T	A121P, A583T	A583T	V81I, A583T	V81I, A583T	V81I, A583T	V81I, A583T	V81I, A583T	V81I, A583T	V81I, A583T	V81I, A583T	V81I, A583T	V81I, A583T	V81I, A583T	V81I, A583T	V81I, A583T	V81I, A583T	V81I, A583T	V81I, A583T	V81I, A583T	V81I, A583T	V81I, A583T	V81I, A583T	V81I, A583T	V81I, A583T
PA4406	lpxC	4938276	4939187
PA4418	PBP3	4952604	4954343	G63S, P527T	G216S	Q372P			R504C							P215L		P215L													G216S
PA4444	mltB1	4977869	4978972	H64R, P106Q	H64R	H64R, P106Q	H64R, P106Q	H64R	H64R	H64R	H64R, P106Q	H64R, P106Q	H64R, P106Q	H64R, P106Q	H64R, P106Q	H64R, P106Q	H64R, P106Q	H64R, P106Q	H64R, P106Q	H64R, P106Q	H64R, P106Q	H64R, P106Q	H64R, P106Q	H64R, P106Q	H64R, P106Q	H64R, P106Q	H64R, P106Q	H64R, P106Q	H64R, P106Q	H64R, P106Q	H64R, P106Q	H64R, P106Q
PA4462	rpoN	4992870	4994363		Nt1018ins3				Nt1018ins3	Nt1018ins3	D459N
PA4521	ampE	5063941	5064777	S33G, S69P	S33G, S69P	S33G, S69P	S33G, S69P	S33G, S69P	S33G, S69P	S33G, S69P	L32P, S33G, S69P	S33G, S69P	S33G, S69P	S33G, S69P	S33G, S69P	S33G, S69P	S33G, S69P	S33G, S69P	S33G, S69P	S33G, S69P	S33G, S69P	S33G, S69P	S33G, S69P	S33G, S69P	S33G, S69P	S33G, S69P	S33G, S69P	S33G, S69P	S33G, S69P	S33G, S69P	S33G, S69P	S33G, S69P
PA4522	ampD	5064774	5065340	R11L, G148A, D183Y	R11L, G148A, D183Y	R11L, G148A, D183Y	R11L, G148A, D183Y	R11L, G148A, D183Y	R11L, G148A, D183Y	R11L, G148A, D183Y	R11L, G148A, D183Y	R11L, G148A, D183Y	R11L, G148A, D183Y	R11L, G148A, D183Y	R11L, G148A, D183Y	R11L, G148A, D183Y	R11L, G148A, D183Y	R11L, G148A, D183Y	R11L, G148A, D183Y	R11L, G148A, D183Y	R11L, G148A, D183Y	R11L, G148A, D183Y	R11L, G148A, D183Y	R11L, G148A, D183Y	R11L, G148A, D183Y	R11L, G148A, D183Y	R11L, G148A, D183Y	R11L, G148A, D183Y	R11L, G148A, D183Y	R11L, G148A, D183Y	R11L, G148A, D183Y	R11L, P41L, G148A, D183Y
PA4567	rpmA	5116032	5116289
PA4568	rplU	5116313	5116624																I74M
PA4597	oprJ	5149633	5151072	D68G, M69V	D68G, M69V	D68G, M69V	D68G, M69V	D68G, M69V	D68G, M69V	D68G, M69V	D68G, M69V	D68G, M69V	D68G, M69V	D68G, M69V	D68G, M69V	D68G, M69V	D68G, M69V	D68G, M69V	D68G, M69V	D68G, M69V	D68G, M69V	D68G, M69V	D68G, M69V	D68G, M69V	D68G, M69V	D68G, M69V	D68G, M69V	D68G, M69V	D68G, M69V	D68G, M69V	D68G, M69V	D68G, M69V
PA4598	mexD	5151078	5154209	L24M, E257Q, A536S, S845A	E257Q, A536S, S845A	E257Q, A536S, S845A	E257Q, A536S, S845A	E257Q, A536S, S845A	E257Q, A536S, S845A	E257Q, A536S, S845A	E257Q, A536S, S845A	E257Q, A536S, S845A	E257Q, A536S, S845A	E257Q, A536S, S845A	E257Q, A536S, S845A	E257Q, A536S, S845A	E257Q, A536S, S845A	E257Q, A536S, S845A	E257Q, A536S, S845A	E257Q, A536S, S845A	E257Q, A536S, S845A	E257Q, A536S, S845A	E257Q, A536S, S845A	E257Q, A536S, S845A	E257Q, A536S, S845A	E257Q, A536S, S845A	E257Q, A536S, S845A	E257Q, A536S, S845A	E257Q, A536S, S845A	E257Q, A536S, S845A	E257Q, A536S, S845A	E257Q, A536S, S845A
PA4599	mexC	5154237	5155400			E59D																	F141L
PA4600	nfxB	5155561	5156124																		*188ext
PA4661	pagL	5229459	5229980		Nt286Δ1	N159D			E163G		P158L
PA4671	rplY	5239466	5240080						Q81H
PA4700	PBP1b	5277968	5280292	S25G	S25G	S25G	S25G	S25G	S25G	S25G	S25G	S25G	S25G	S25G	S25G	S25G	S25G	S25G	S25G	S25G	S25G	S25G	S25G	S25G	S25G	S25G	S25G	S25G	S25G	S25G	S25G	S25G
PA4748	tpiA	5332746	5333501
PA4751	ftsH	5335782	5337701								R181C
PA4773	-	5361586	5362068
PA4774	-	5362146	5363195														W274*
PA4775	-	5363198	5364058	R131Q, A270V	R131Q, A270V	R131Q, A270V	R131Q, A270V	R131Q, A270V	R131Q, A270V	R131Q, A270V	R131Q, A270V	R131Q, A270V	R131Q, A270V	R131Q, A270V	R131Q, A270V	R131Q, A270V	R131Q, A270V	R131Q, A270V	R131Q, A270V	R131Q, A270V	R131Q, A270V	R131Q, A270V	R131Q, A270V	R131Q, A270V	R131Q, A270V	R131Q, A270V	R131Q, A270V	R131Q, A270V	R131Q, A270V	R131Q, A270V	R131Q, A270V	R131Q, A270V
PA4776	pmrA	5364071	5364736	L71R	L71R	L71R	L71R	L71R	L71R	L71R	L71R	L71R	L71R	L71R	L71R	L71R	L71R	L71R	L71R	L71R	L71R	L71R	L71R	L71R	L71R	L71R	L71R	L71R	L71R	L71R	L71R	L71R
PA4777	pmrB	5364760	5366193	Y345H	Y345H	Y345H	Y345H	Y345H	L31P, Y345H	Y345H	F124L, Y345H	Y345H	Y345H	Y345H	Y345H	Y345H	V185I, G221D, R287Q, Y345H	Y345H	Y345H	Y345H	Y345H	Y345H	Y345H	E213D, Y345H	Y345H	Y345H	R287Q, Y345H	R287Q, Y345H	R287Q, Y345H	R287Q, Y345H	R287Q, Y345H	Y345H
PA4878	brlR	5473766	5474578	T111L	T111L	T111L	T111L	T111L	T111L	T111L	T111L	T111L	T111L	T111L	T111L	T111L	T111L	T111L	T111L	T111L	T111L	T111L	T111L	T111L	T111L	T111L	T111L	T111L	T111L	T111L	T111L	T111L
PA4944	hfq	5548397	5548645																			D40G
PA4964	parC	5572222	5574486
PA4967	parE	5576028	5577917								P438S
PA5000	wapR	5617534	5618418	T85A	T85A	T85A	T85A	T85A	T85A	T85A	T85A, C260R	T85A	T85A	T85A	T85A	T85A	T85A	T85A	T85A	T85A	T85A	T85A	T85A	T85A	T85A	T85A	T85A	T85A	T85A	T85A	T85A	T85A
PA5038	aroB	5674028	5675134	V85A, A200E, I292T	V85A, A200E, I292T	V85A, A200E, I292T	V85A, A200E, I292T	V85A, M108T, A200E, I292T	V85A, A200E, I292T	V85A, A200E, I292T	V85A, A200E, I292T	V85A, A200E, I292T	V85A, A200E, I292T	V85A, A200E, I292T	V85A, A200E, I292T	V85A, A200E, I292T	V85A, A200E, I292T	V85A, A200E, I292T	V85A, A200E, I292T	V85A, A200E, I292T	V85A, A200E, I292T	V85A, A200E, I292T	V85A, A200E, I292T	V85A, A200E, I292T	V85A, A200E, I292T	V85A, A200E, I292T	E10K, V85A, A200E, I292T	V85A, A200E, I292T	V85A, A200E, I292T	V85A, A200E, I292T	V85A, A200E, I292T	V85A, A200E, I292T
PA5045	PBP1a	5680898	5683366														E161G										E161G	E161G	E161G, R407S	E161G	E161G
PA5117	typA	5762659	5764476						D47Y
PA5199	amgS	5851239	5852558		S64L						R188C																D267N			T92A	A13V
PA5200	amgR	5852653	5853396						E204D							A8V	A8V	A8V	A8V					A8V	A8V	A8V	A8V	A8V	A8V	A8V	A8V
PA5235	glpT	5892910	5894256																					T278S							E18K
PA5297	poxB	5964859	5966577
PA5332	crc	6002121	6002900
PA5366	pstB	6033211	6034044
PA5471	armZ	6159560	6160699	L88P, D119E	L88P, D119E	L88P, D119E	L88P, D119E	L88P, D119E	L88P, D119E	L88P, D119E	L88P, D119E	L88P, D119E	L88P, D119E	L88P, D119E	L88P, D119E	L88P, D119E	L88P, D119E	L88P, D119E	L88P, D119E	L88P, D119E	L88P, D119E	L88P, D119E	L88P, D119E	L88P, D119E	L88P, D119E	L88P, D119E	L88P, D119E	L88P, D119E	L88P, D119E	L88P, D119E	L88P, D119E	L88P, D119E
PA5471.1	-	6160912	6160953								Nt223Δ1
PA5485	ampDh2	6176516	6177295
PA5528	-	6219885	6220739		Nt208Δ7
PA5542	-	6234500	6235744	I106V	I106V	I106V	I106V	I106V	I106V	I106V	I106V	I106V	I106V	I106V	I106V	I106V	I106V	I106V	I106V	I106V	I106V	I106V	I106V	I106V	I106V	I106V	I106V	I106V	I106V	I106V	I106V	I106V
a For these genes ST274 was used as reference.

## Sheet: Betalactams
Supplementary Data Set S1 - Betalactams. MIC values for betalactams and main mutations related with betalactam resistance encountered in the CC274 collection.
Isolates have been ordered according to their MIC values and following the subsequent order: ceftazidime, cefepime, aztreonam, piperacillin-tazobactam and ceftolozane-tazobactam.
Hyperexpression of AmpC (ampC), MexAB-OprM (mexB) and MexXY (mexY) is also indicated.
Isolate ID	ST	MIC values					Hyperexpression?	AmpC and its regulators						Other penicillin-binding proteins							Hyperexpression?	MexAB-OprM and its regulators							Hyperexpression?	MexXY-OprM and its regulators
		Ceftazidime	Cefepime	Aztreonam	Piperacillin-tazobactam	Ceftolozane-tazobactam		PA4109/ampR	PA4110/ampC	PA4522/ampD	PA5485/ampDh2	PA0807/ampDh3	PBP4	PBP1A	PBP1B	PBP2	PBP3	PBP3A	PBP5	PBP6/7		PA0425/mexA	PA0426/mexB	PA0427/oprM	PA0424/mexR	PA3721/nalC	PA3574/nalD	PA3719/armR		PA2018/mexY	PA2019/mexX	PA0427/oprM	PA0018/fmt	PA2020/mexZ	PA1796/folD	PA1798/parS	PA1799/parR	PA2830/htpX	PA5199/amgS	PA5200/amgR	PA5471/armZ	PA5528
AUS034*	274	>256	>256	>256	>256	16	+						W350R, A394P				P527T, G63S				-	M1*	F178S, M555I		R85H				+	V1000L				Nt334Δ13			M59I
AUS411	274	>256	>256	>256	>256	6	-						A394P				Q372P				-		Q104E, F246C, L376V						+	D201A, G287A	E287D					D381E, T163N		Nt683Δ5
AUS601*	1043	>256	>256	>256	1	3	-		V239A								R504C				-		M552T						+	V32A				Q164*						E204D
PAMB148	274	>256	64	>256	>256	6	+			P41L			A394P								-								-	V875M, N1036S
FQSE15-1110*	1089	8	24	6	4	1	-						A358V, A394P	E161G							-	N71S, D235G	L376V	E456G					+	Y355H		E456G		A194P	G182S			A141T	D267N	A8V
AUS690*	274	6	12	0.75	3	6	-	T275A					A394P								+		Nt712Δ1		H133P				+	G402S, A850T				Nt529Δ1		L10P		G187D	R188C
AUS603	274	6	8	24	2	1.5	+						S315G								-		M552T	Q93*					+	V32A		Q93*		Q164*
AUS410	274	4	24	1	12	4	-										G216S				-		M552T						+	V32A				Q164*					S64L			Nt208Δ7
FQSE06-0610	274	4	24	0.75	8	1.5	-						A358V, A394P								-	L338P							+					A194P						A8V
FQSE06-0807	274	4	8	0.75	4	2	-						A358V, A394P				P215L				-	L338P							+	G287A				S9P						A8V
FQRC26	274	4	6	24	24	1	-						A394P								+						Nt459Δ13		-	V875M
FQSE10-0111	274	3	16	12	12	8	-						A394P								-								+	V875M, N1036S				IS
FQSE10-0110	274	3	8	16	8	2	-						A394P								+						Nt396Δ2		+	V875M, N1036S				IS
FQSE03	274	3	8	0.5	2	1.5	-						A358V, A394P								-	L338P							+					A144V
AUS531	274	3	3	4	12	1	-						A394P								-								-
FQSE24-0304*	1089	2	24	0.38	8	1	-						A358V, A394P	E161G				A95V			-	L338P		E456G					+	Y355H		E456G		A194P	G182S					A8V
FQSE15-0803	274	2	12	0.38	4	1.5	-						A358V, A394P								-	L338P							+					A144V						A8V
AUS588	274	2	8	3	8	1	-														-								-
FQRC10	274	2	2	4	12	1	-						A358V, A394P								-								-
FQSE10-0503	274	1.5	12	4	4	1.5	-						A394P								-								+	V875M, N1036S				IS
FQSE24-1005*	1089	1	16	0.38	2	1.5	-						A358V, A394P	E161G, R407S							-			E456G					+	Y355H		E456G		A194P	G182S				T92A	A8V
FQSE24-1010*	1089	1	8	1	1	1	-						A358V, A394P	E161G			G216S				-	L338P		E456G					+	Y355H		E456G		A194P	G182S				A13V	A8V
FQSE24-0308*	1089	1	8	0.25	0.75	1.5	-						A358V, A394P	E161G							-			E456G					+	Y355H		E456G		A194P	G182S					A8V
FQSE15-0310	274	1	4	1	1	1	-						A358V, A394P								-	L338P							+					A144V						A8V
FQRC15	274	1	0.75	6	6	1	-						A358V, A394P								-								-
FQSE15-0906	274	0.75	6	0.38	2	1	-						A358V, A394P								-	L338P							+					A144V						A8V
FQSE10-0106	274	0.75	3	0.125	0.75	0.5	-						A394P								-		L738P						+	V875M, N1036S				IS
FQSE06-0403	274	0.75	2	0.25	4	0.38	-						A358V, A394P				P215L				-	L338P							+	G287A				S9P						A8V
FQSE06-1104*	274	0.38	1	0.094	0.38	0.38	-						A358V, A394P	E161G							-	L338P							+					Nt290Δ11						A8V

## Sheet: Carbapenems
Supplementary Data Set S1 - Carbapenems. MIC values for carbapenems and main mutations related with carbapenem resistance encountered in the CC274 collection.
Isolates have been ordered according to their MIC values and following the subsequent order: imipenem and meropenem.
Hyperexpression of AmpC (ampC), MexEF-OprN (mexF), MexAB-OprM (mexB)and MexXY (mexY) is also indicated.
Isolate ID	ST	MIC values		OprD	Hyperexpression?	AmpC and its regulators						Other penicillin-binding proteins							Hyperexpression?	MexEF-OprN and its regulators								Hyperexpression?	MexAB-OprM and its regulators							Hyperexpression?	MexXY-OprM and its regulators
		Imipenem	Meropenem	PA0958/oprD		PA4109/ampR	PA4110/ampC	PA4522/ampD	PA5485/ampDh2	PA0807/ampDh3	PBP4	PBP1A	PBP1B	PBP2	PBP3	PBP3A	PBP5	PBP6/7		PA2493/mexE	PA2494/mexF	PA2495/oprN	PA2491/mexS	PA2492/mexT	PA4315/mvaT	PA1798/parS	PA1799/parR		PA0425/mexA	PA0426/mexB	PA0427/oprM	PA0424/mexR	PA3721/nalC	PA3574/nalD	PA3719/armR		PA2018/mexY	PA2019/mexX	PA0427/oprM	PA0018/fmt	PA2020/mexZ	PA1796/folD	PA1798/parS	PA1799/parR	PA2830/htpX	PA5199/amgS	PA5200/amgR	PA5471/armZ	PA5528
AUS034*	274	>32	>32	E264*	+						W350R, A394P				P527T, G63S				-				P254Q	L157M			M59I	-	M1*	F178S, M555I		R85H				+	V1000L				Nt334Δ13			M59I
AUS410	274	>32	>32	Nt583Δ1	-										G216S				-	F7Y				D327Y				-		M552T						+	V32A				Q164*					S64L			Nt208Δ7
AUS411	274	>32	>32		-						A394P				Q372P				-	V104G						D381E, T163N		-		Q104E, F246C, L376V						+	D201A, G287A	E287D					D381E, T163N		Nt683Δ5
AUS601*	1043	>32	>32	Nt1044ins4	-		V239A								R504C				-	F7Y				D327Y				-		M552T						+	V32A				Q164*						E204D
FQSE15-1110*	1089	>32	>32	V67*	-						A358V, A394P	E161G							-		Nt1051ins9	R127Q						-	N71S, D235G	L376V	E456G					+	Y355H		E456G		A194P	G182S			A141T	D267N	A8V
FQSE24-0304*	1089	>32	>32	V67*	-						A358V, A394P	E161G				A95V			-		Nt1051ins9							-	L338P		E456G					+	Y355H		E456G		A194P	G182S					A8V
AUS603	274	>32	8		+						S315G								-	F7Y				D327Y				-		M552T	Q93*					+	V32A		Q93*		Q164*
FQSE24-0308*	1089	>32	8	V67*	-						A358V, A394P	E161G							-		Nt1051ins9							-			E456G					+	Y355H		E456G		A194P	G182S					A8V
FQSE24-1010*	1089	>32	4	V67*	-						A358V, A394P	E161G			G216S				-		Nt1051ins9							-	L338P		E456G					+	Y355H		E456G		A194P	G182S				A13V	A8V
FQSE24-1005*	1089	>32	0.25	V67*	-						A358V, A394P	E161G, R407S							-		Nt1051ins9							-			E456G					+	Y355H		E456G		A194P	G182S				T92A	A8V
FQSE15-0803	274	12	0.19		-						A358V, A394P								-			Nt415ins2	Nt848Δ2	Nt534Δ17				-	L338P							+					A144V						A8V
FQSE15-0906	274	6	1		-						A358V, A394P								-									-	L338P							+					A144V						A8V
FQSE06-0610	274	6	0.19		-						A358V, A394P								-		Nt1051ins9							-	L338P							+					A194P						A8V
AUS690*	274	4	2		-	T275A					A394P								-							L10P		+		Nt712Δ1		H133P				+	G402S, A850T				Nt529Δ1		L10P		G187D	R188C
AUS531	274	2	0.75		-						A394P								-									-								-
FQSE03	274	2	0.38		-						A358V, A394P								-									-	L338P							+					A144V
FQRC10	274	1.5	1		-						A358V, A394P								-									-								-
FQRC15	274	1.5	1		-						A358V, A394P								-									-								-
FQSE10-0110	274	1.5	1		-						A394P								-									+						Nt396Δ2		+	V875M, N1036S				IS
FQSE06-0807	274	1.5	0.75		-						A358V, A394P				P215L				-					P270Q				-	L338P							+	G287A				S9P						A8V
PAMB148	274	1.5	0.75		+			P41L			A394P								-									-								-	V875M, N1036S
AUS588	274	1	0.75		-														-	F7Y, V276M								-								-
FQSE06-0403	274	1	0.5		-						A358V, A394P				P215L				-									-	L338P							+	G287A				S9P						A8V
FQSE06-1104*	274	1	0.25		-						A358V, A394P	E161G							-									-	L338P							+					Nt290Δ11						A8V
FQSE10-0111	274	1	0.25		-						A394P								-									-								+	V875M, N1036S				IS
FQSE10-0106	274	1	0.125		-						A394P								-									-		L738P						+	V875M, N1036S				IS
FQSE15-0310	274	1	0.047		-						A358V, A394P								-				Nt848Δ2	Nt534Δ17				-	L338P							+					A144V						A8V
FQSE10-0503	274	0.38	0.032		-						A394P								-									-								+	V875M, N1036S				IS
FQRC26	274	0.25	1.5		-						A394P								+					R164H				+						Nt459Δ13		-	V875M

## Sheet: Aminoglycosides
Supplementary Data Set S1 - Aminoglycosides. MIC values for aminoglycosides and main mutations related with aminoglycoside resistance encountered in the CC274 collection.
Isolates have been ordered according to their MIC values and following the subsequent order: tobramycin and amikacin.
Hyperexpression of MexXY (mexY) is also indicated.
Isolate ID	ST	MIC values		Hyperexpression?	MexXY-OprM and its regulators													Mutationes encountered in other genes related with aminoglycoside resistance
		Tobramycin	Amikacin		PA2018/mexY	PA2019/mexX	PA0427/oprM	PA0018/fmt	PA2020/mexZ	PA1796/folD	PA1798/parS	PA1799/parR	PA2830/htpX	PA5199/amgS	PA5200/amgR	PA5471/armZ	PA5528	PA2023/galU	PA2071/fusA2	PA2642/nuoG	PA3141/capD	PA4260/rplB	PA4266/fusA1	PA4671/rplY
AUS411	274	>256	>256	+	D201A, G287A	E287D					D381E, T163N		Nt683Δ5						I640L		I7M	G138A	K504E
AUS410	274	64	>256	+	V32A				Q164*					S64L			Nt208Δ7				I7M, S51G		P618L
AUS601*	1043	24	>256	+	V32A				Q164*						E204D				S445*		S51G	I144V	P618L	Q81H
AUS690*	274	24	>256	+	G402S, A850T				Nt529Δ1		L10P		G187D	R188C					L104P, Nt889Δ1		I7M, S51G		Y552C, T671I
FQSE06-0807	274	24	>256	+	G287A				S9P						A8V						I7M, S51G		N482S, Y552C, T671I
FQSE06-0403	274	24	16	+	G287A				S9P						A8V						I7M, S51G		Y552C, T671I
AUS034*	274	6	>256	+	V1000L				Nt334Δ13			M59I							P329L		I7M, S51G		V93A, P554L, D588G
FQSE24-1010*	1089	4	64	+	Y355H		E456G		A194P	G182S				A13V	A8V			P123L	N236S, N561S		I7M, S51G, A165V		K430E
FQSE24-0308*	1089	3	16	+	Y355H		E456G		A194P	G182S					A8V			P123L	N236S, N561S				K430E
FQSE24-0304*	1089	2	24	+	Y355H		E456G		A194P	G182S					A8V			P123L	N236S, N561S		I7M, S51G		K430E
FQSE24-1005*	1089	2	16	+	Y355H		E456G		A194P	G182S				T92A	A8V			P123L	N236S, N561S		I7M, S51G		K430E
FQSE06-1104*	274	1.5	24	+					Nt290Δ11						A8V				N236S, N561S		I7M, S51G
PAMB148	274	1.5	16	-	V875M, N1036S															V360A	I7M, S51G
FQSE15-0310	274	1.5	12	+					A144V						A8V						I7M, S51G
FQSE06-0610	274	1	24	+					A194P						A8V						I7M, S51G
FQSE15-1110*	1089	1	16	+	Y355H		E456G		A194P	G182S			A141T	D267N	A8V			P123L	N236S, N561S	A638T	I7M, S51G		K430E
FQSE10-0110	274	1	12	+	V875M, N1036S				IS												S51G
FQSE15-0906	274	1	12	+					A144V						A8V						I7M, S51G
AUS588	274	1	8	-																	I7M
AUS603	274	1	8	+	V32A		Q93*		Q164*												I7M, Nt1438Δ1		P618L
FQRC10	274	1	8	-																	I7M, S51G
FQSE15-0803	274	1	8	+					A144V						A8V						I7M, S51G
AUS531	274	1	6	-																	I7M, S51G
FQRC26	274	1	6	-	V875M																I7M, S51G
FQSE03	274	1	6	+					A144V												I7M, S51G
FQRC15	274	0.75	8	-																	I7M
FQSE10-0111	274	0.75	8	+	V875M, N1036S				IS
FQSE10-0503	274	0.75	4	+	V875M, N1036S				IS												S51G
FQSE10-0106	274	0.75	4	+	V875M, N1036S				IS												I7M, S51G

## Sheet: Quinolones
Supplementary Data Set S1 - Quinolones. MIC values for ciprofloxacin and main mutations related with quinolone resistance encountered in the CC274 collection.
Hyperexpression of MeXCD-OprJ (mexD), MexEF-OprN (mexF), MexAB-OprM (mexB) and MexXY (mexY) is also indicated.
Isolate ID	ST	MIC value	QRDRs				Hyperexpression?	MexCD-OprJ and its regulators					Hyperexpression?	MexEF-OprN and its regulators								Hyperexpression?	MexAB-OprM and its regulators							Hyperexpression?	MexXY-OprM and its regulators
		Cirpofloxacin	PA0004/gyrB	PA3168/gyrA	PA4964/parC	PA4967/parE		PA4598/mexD	PA4599/mexC	PA4597/oprJ	PA4600/nfxB	PA2227/vqsM		PA2493/mexE	PA2494/mexF	PA2495/oprN	PA2491/mexS	PA2492/mexT	PA4315/mvaT	PA1798/parS	PA1799/parR		PA0425/mexA	PA0426/mexB	PA0427/oprM	PA0424/mexR	PA3721/nalC	PA3574/nalD	PA3719/armR		PA2018/mexY	PA2019/mexX	PA0427/oprM	PA0018/fmt	PA2020/mexZ	PA1796/folD	PA1798/parS	PA1799/parR	PA2830/htpX	PA5199/amgS	PA5200/amgR	PA5471/armZ	PA5528
AUS601*	1043	16		T83I			-					not present	-	F7Y				D327Y				-		M552T						+	V32A				Q164*						E204D
AUS690*	274	12	Q467R	T83A		P438S	-					not present	-							L10P		+		Nt712Δ1		H133P				+	G402S, A850T				Nt529Δ1		L10P		G187D	R188C
FQSE24-0304*	1089	6	S466F				-					not present	-		Nt1051ins9							-	L338P		E456G					+	Y355H		E456G		A194P	G182S					A8V
FQSE24-1005*	1089	6	S466F				-					not present	-		Nt1051ins9							-			E456G					+	Y355H		E456G		A194P	G182S				T92A	A8V
FQSE24-0308*	1089	4	S466F				-					not present	-		Nt1051ins9							-			E456G					+	Y355H		E456G		A194P	G182S					A8V
FQSE24-1010*	1089	4	S466F				-					not present	-		Nt1051ins9							-	L338P		E456G					+	Y355H		E456G		A194P	G182S				A13V	A8V
FQSE03	274	3		D87N			-					not present	-									-	L338P							+					A144V
AUS034*	274	1.5	R441L	T83I			-	L24M				not present	-				P254Q	L157M			M59I	-	M1*	F178S, M555I		R85H				+	V1000L				Nt334Δ13			M59I
FQRC26	274	1.5		Q106L			-					not present	+					R164H				+						Nt459Δ13		-	V875M
AUS410	274	1	S466F				-					not present	-	F7Y				D327Y				-		M552T						+	V32A				Q164*					S64L			Nt208Δ7
FQSE15-1110*	1089	1	S466F				-					not present	-		Nt1051ins9	R127Q						-	N71S, D235G	L376V	E456G					+	Y355H		E456G		A194P	G182S			A141T	D267N	A8V
FQSE06-1104*	274	0.75		D87G			-					not present	-									-	L338P							+					Nt290Δ11						A8V
FQSE06-0610	274	0.75					-					not present	-		Nt1051ins9							-	L338P							+					A194P						A8V
FQSE10-0110	274	0.75					-					not present	-									+						Nt396Δ2		+	V875M, N1036S				IS
FQSE06-0807	274	0.5					-					not present	-					P270Q				-	L338P							+	G287A				S9P						A8V
AUS411	274	0.38	S466F				-		E59D			not present	-	V104G						D381E, T163N		-		Q104E, F246C, L376V						+	D201A, G287A	E287D					D381E, T163N		Nt683Δ5
FQSE10-0106	274	0.38					+				*188ext	not present	-									-		L738P						+	V875M, N1036S				IS
FQSE10-0111	274	0.38					-		F141L			not present	-									-								+	V875M, N1036S				IS
FQSE15-0906	274	0.38					-					not present	-									-	L338P							+					A144V						A8V
FQSE15-0310	274	0.38					-					not present	-				Nt848Δ2	Nt534Δ17				-	L338P							+					A144V						A8V
AUS603	274	0.25					-					not present	-	F7Y				D327Y				-		M552T	Q93*					+	V32A		Q93*		Q164*
FQSE10-0503	274	0.25					-					not present	-									-								+	V875M, N1036S				IS
FQRC15	274	0.19					-					not present	-									-								-
FQSE06-0403	274	0.19					-					not present	-									-	L338P							+	G287A				S9P						A8V
FQSE15-0803	274	0.19					-					not present	-			Nt415ins2	Nt848Δ2	Nt534Δ17				-	L338P							+					A144V						A8V
AUS531	274	0.125					-					not present	-									-								-
AUS588	274	0.125					-					not present	-	F7Y, V276M								-								-
FQRC10	274	0.094					-					not present	-									-								-
PAMB148	274	0.064					-					not present	-									-								-	V875M, N1036S

## Sheet: Polymyxins
Supplementary Data Set S1 - Polymyxins. MIC values for colistin and main mutations related with polymyxin resistance encountered in the CC274 collection.
Isolate ID	ST	MIC value	Mutationes encountered in other genes related with polymyxins resistance
		Colistin	PA1178/oprH	PA1179/phoP	PA1180/phoQ	PA1798/parS	PA1799/parR	PA3077/cprR	PA3078/cprS	PA4380/colS	PA4381/colR	PA4406/lpxC	PA4661/pagL	PA4773	PA4774	PA4775	PA4776/pmrA	PA4777/pmrB
AUS034*	274	>256			E266*		M59I			H415Q
FQSE06-1104*	274	2													W274*			V185I, G221D, R287Q,
AUS603	274	1.5							R56C
FQSE10-0106	274	1.5
AUS531	274	1
FQRC15	274	1
FQSE06-0807	274	1
FQSE24-1005*	1089	1								E303D								R287Q
FQSE24-0308*	1089	1																R287Q
AUS588	274	0.75
FQSE15-0906	274	0.75
FQRC10	274	0.5
FQSE10-0110	274	0.5
PAMB148	274	0.5
AUS410	274	0.38											Nt286Δ1
FQRC26	274	0.38
FQSE10-0111	274	0.38
FQSE24-0304*	1089	0.38																R287Q
FQSE24-1010*	1089	0.38																R287Q
AUS411	274	0.25			H248P	D381E, T163N							N159D
AUS601*	1043	0.25			K234N, T315A								E163G					L31P
FQSE03	274	0.25
FQSE10-0503	274	0.25
FQSE15-0803	274	0.25																E213D
FQSE15-0310	274	0.25
FQSE15-1110*	274	0.25																R287Q
FQSE06-0403	274	0.19
FQSE06-0610	274	0.19
AUS690*	274	0.125		T221I		L10P							P158L					F124L
